# Supplementary material for: Dose Response of Bumetanide on Aquaporins and Angiogenesis Biomarkers in Human Retinal Endothelial Cells Exposed to Intermittent Hypoxia
Source: Pharmaceuticals (Basel). 2021 Sep 24;14(10):967. doi: 10.3390/ph14100967 (PMC8538009; doi:10.3390/ph14100967)
Supplement: Supplementary file 1 [file pharmaceuticals-14-00967-s001.zip]

Archive with 1 entries (1 files):
- Guzel S_Pharmaceuticals_Supplementary Figures.pptx
